# Supplementary material for: AlGrow: A graphical interface for easy, fast, and accurate area and growth analysis of heterogeneously colored targets
Source: Plant Physiol. 2024 Nov 5;197(1):kiae577. doi: 10.1093/plphys/kiae577 (PMC11663580; doi:10.1093/plphys/kiae577)
Supplement: kiae577_Supplementary_Data [file kiae577_supplementary_data.zip]

Archive with 8 entries (8 files):
- ara2012.conf
- ara2012_samples.csv
- palmaria.conf
- palmaria.jpg
- palmaria_alpha.conf
- palmaria_alpha_mask.png
- Supplementary Data.pdf
- Table_S1.xlsx
