# Supplementary material for: AlGrow: A graphical interface for easy, fast, and accurate area and growth analysis of heterogeneously colored targets
Source: Plant Physiol. 2024 Nov 5;197(1):kiae577. doi: 10.1093/plphys/kiae577 (PMC11663580; doi:10.1093/plphys/kiae577)
Supplement: kiae577_Supplementary_Data [file kiae577_supplementary_data.zip › ara2012.conf]

detect_layout = True
image_debug = DEBUG
filename_regex = .*\/Ara(?P<year>[0-9]{4})\/rgb\/(?P<block>[\w]{3})20(?P<month>[0-9]{2})_tray(?P<day>[0-9]{2}).*
circle_colour = "40.66155533197297,-1.411914102034867,9.729636588000423"
hull_vertices = ["45.471589341874626,-22.317272153138248,40.40759525370229", "83.1829600508084,-41.54406294646279,81.49168913529094", "79.2617904606819,-27.77739465216722,66.48390351556897", "49.289138253761,-16.436309577989327,33.510927532199425", "76.04105253173331,-39.34008656125854,15.808160184245956", "37.263997128404455,-40.74181513908467,37.954147783653035", "54.41344790880569,-24.469207913492387,26.514377767505696", "54.10420932063468,-38.15519919229982,26.866939765566034", "77.55204614570195,-39.390715776197894,76.73207777891913", "44.22923210570361,-45.4908614637064,48.48980592292792", "49.53789607237964,-34.38806288532576,53.449212130263284", "58.93880454824506,-58.48839766855895,60.24994554692449", "68.63674947708955,-28.611789933077386,62.341981437330176", "62.665061444811876,-20.576172324012727,32.509538374828445", "86.62831509688037,-43.025717578333456,60.23163352196224", "66.7292281165015,-58.89834743981759,47.00360681259773", "44.358918753410684,-43.504161774864905,34.911042536849536", "45.71047370443528,-25.7032874348144,33.71825040432461", "76.84809975453709,-58.905744793144756,75.2646295338453", "74.27307526799578,-22.139889889955356,47.44481123039406"]
alpha = 0.0
delta = 3.0
remove = 200
fill = 100
circle_diameter = 380.0
circle_variability = 0.05
circle_expansion = 0.3
circle_separation = 400.0
circle_separation_tolerance = 0.1
plate_width = 2000.0
circles = 19
plates = 1
circles_per_plate = [19]
plates_cols_first = False
plates_right_left = False
plates_bottom_top = False
circles_cols_first = False
circles_right_left = False
circles_bottom_top = False
scale = 4.0589
fit_start = 0.0
fit_end = inf
voxel_size = 1.0
downscale = 1
denoise = False
