# Supplementary material for: AlGrow: A graphical interface for easy, fast, and accurate area and growth analysis of heterogeneously colored targets
Source: Plant Physiol. 2024 Nov 5;197(1):kiae577. doi: 10.1093/plphys/kiae577 (PMC11663580; doi:10.1093/plphys/kiae577)
Supplement: kiae577_Supplementary_Data [file kiae577_supplementary_data.zip › ara2012_samples.csv]

Block	Unit	Group
ara	1	Tray 1
ara	2	Tray 1
ara	3	Tray 1
ara	4	Tray 1
ara	5	Tray 1
ara	6	Tray 1
ara	7	Tray 1
ara	8	Tray 1
ara	9	Tray 1
ara	10	Tray 1
ara	11	Tray 1
ara	12	Tray 2
ara	13	Tray 2
ara	14	Tray 2
ara	15	Tray 2
ara	16	Tray 2
ara	17	Tray 2
ara	18	Tray 2
ara	19	Tray 2
