# Supplementary material for: AlGrow: A graphical interface for easy, fast, and accurate area and growth analysis of heterogeneously colored targets
Source: Plant Physiol. 2024 Nov 5;197(1):kiae577. doi: 10.1093/plphys/kiae577 (PMC11663580; doi:10.1093/plphys/kiae577)
Supplement: kiae577_Supplementary_Data [file kiae577_supplementary_data.zip › palmaria.conf]

out_dir = .
processes = 1
detect_layout = False
image_debug = INFO
filename_regex = .*(?P<year>[0-9]{4})-(?P<month>0[1-9]|1[0-2])-(?P<day>0[1-9]|[12][0-9]|3[01])_(?P<hour>[01][0-9]|2[0-4])h(?P<minute>[0-5][0-9])m_(?P<block>[a-z|A-Z|0-9]*).*
circle_colour = "24.438840697154767,41.54387600535192,-62.79241720683629"
hull_vertices = ["15.288929311733181,10.155717187286825,-3.390878628821817", "10.885364840637362,-0.31096982939852236,8.174834060708632", "26.741879772988693,41.86413800775928,23.79412542731484", "33.758677398782766,31.66975845362428,2.8636129407745585", "29.66563990628281,45.40144982892241,30.492923751507494", "35.55731780224109,16.30688345887564,-5.339630468946288", "37.25712505035275,55.322117729423496,45.51034940616152", "35.56669202710793,35.2690260203888,32.16122367538913", "13.342331757472648,19.750050667333525,12.599926492111804", "11.405666808163051,6.955922609809012,-4.264645572887842", "16.73710185506235,24.542921207258345,-0.678111454538477", "17.552185339290048,30.542038808960747,13.759881115544644", "11.389222173969031,1.196875983647588,-0.3415021180024107", "32.994528188613224,31.135201277553758,2.9976489308577547", "23.696038283678654,31.4956067148354,6.835943713193309", "57.360620550031385,43.01556926924599,27.053751821675654", "33.595352939672786,54.627283779315405,45.39602536520225"]
alpha = 0.0
delta = 5.0
remove = 0
fill = 0
area_file = ./area.csv
circle_diameter = 180.0
circle_variability = 0.1
circle_expansion = 0.1
circle_separation = 40.0
circle_separation_tolerance = 0.1
plate_width = 482.0
circles = 40
plates = 7
circles_per_plate = [6, 5, 4]
plates_cols_first = False
plates_right_left = False
plates_bottom_top = True
circles_cols_first = True
circles_right_left = False
circles_bottom_top = True
scale = 5.6475
fit_start = 0.0
fit_end = inf
loglevel = DEBUG
voxel_size = 1.0
downscale = 1
denoise = False
