# Supplementary material for: AlGrow: A graphical interface for easy, fast, and accurate area and growth analysis of heterogeneously colored targets
Source: Plant Physiol. 2024 Nov 5;197(1):kiae577. doi: 10.1093/plphys/kiae577 (PMC11663580; doi:10.1093/plphys/kiae577)
Supplement: kiae577_Supplementary_Data [file kiae577_supplementary_data.zip › palmaria_alpha.conf]

out_dir = .
processes = 1
detect_layout = True
image_debug = INFO
filename_regex = .*(?P<year>[0-9]{4})-(?P<month>0[1-9]|1[0-2])-(?P<day>0[1-9]|[12][0-9]|3[01])_(?P<hour>[01][0-9]|2[0-4])h(?P<minute>[0-5][0-9])m_(?P<block>[a-z|A-Z|0-9]*).*
circle_colour = "31.780929694682698,28.014972955747176,-59.47875721015621"
hull_vertices = ["10.412224747750624,-2.5859420685500485,7.899084350590268", "25.94404657165026,45.23199904695058,35.519526972812606", "14.43309047463402,21.323400581586778,-15.625012058138822", "11.786674741387124,17.934437090824918,5.7301848886640245", "25.337561265446652,43.31517107862361,24.40740941621226", "38.35681957857505,57.27448413480349,45.94773716149928", "38.720948871888346,31.595641445356286,-3.6586250945133014", "59.223884221447335,38.472880751348356,32.27911860365889", "14.650733539678267,27.524181733661955,16.46469724349768", "17.62672394800623,-0.13303180571089257,5.05675732210632", "11.576647587676542,16.27979969673652,3.4314691484230764", "10.670320726479899,3.4638987169016833,5.15511143790499", "39.11466610409819,54.55764567672236,48.28867077865572", "13.580694504085027,5.90791571975341,20.19690506863936", "22.4457953108884,40.11249950909859,15.412394907794036", "51.81689061562179,48.354811057561285,35.77521791038245", "38.24580517714524,31.514027196425758,35.195548526191416", "46.82111526922006,54.96242247887723,38.16098139558082", "34.00965269709865,43.0749457293787,11.393046696857745", "13.378514568392035,10.491641770851757,18.278851642651293", "18.624214998450192,37.475187207423126,24.800899642475542", "27.911643765830974,24.79026157829578,-19.42068441534549", "47.469260474601825,43.93445198205931,14.75410949543745", "29.58159952475375,33.537307822943994,34.174280498865336", "56.486666730416694,41.336626610610715,34.31565168489094", "42.89254815922862,52.58246019081692,47.195873643512186", "10.480322922036128,8.600672171135388,1.1765429301427475", "31.671997999321896,22.858382501731388,21.43393223695106", "11.670487384316374,-2.101295411040052,16.885091533676956", "31.214763004218966,19.32375490310001,-12.982897261221616", "34.30021707878227,8.56977908383954,3.9284581488941646", "12.501260197659622,22.44015761249996,8.358570187141595", "42.696390270033696,56.468113940245644,43.27845116946021", "47.13624294865728,42.87529635981979,36.72185701976974", "10.415723632762317,8.232091304328318,2.5742051012143787", "46.910056203549466,50.335214463636035,40.186897196320395", "11.022229488792632,-1.1961211394852374,0.3606880792343448", "36.35391042908624,44.43993523258888,39.35377316092554", "20.617016148874058,13.212882271027752,-13.465897209984556", "32.627634002387936,53.57483338457221,46.353487097899574", "31.654099797002715,15.209332932856794,-11.501912079980828", "30.543641751508584,50.28976066328579,39.38106201947325", "11.782872002077372,8.520156857682093,16.49920950592766", "52.99123041920893,52.76081818667755,30.096458577718042", "15.394399348579313,29.036103565849654,3.967071619233442", "29.305905787251696,10.644904783548071,26.819183947134174", "30.29311677451483,40.99759853040486,11.132203863794054", "59.54492610911021,43.37137873291724,34.03870731339879", "52.10984742770559,37.19069724293317,28.796107126352133", "15.334409080087529,30.591359126975746,13.455314986398195", "16.671494078617723,31.56782365094026,22.56549702238749", "36.374983650093746,14.189013159763459,-4.273975872403517", "20.97490393883762,13.079101431756502,29.338885677477673", "33.595352939672786,54.627283779315405,45.39602536520225", "33.72315614180163,39.80805013775823,6.944929114215281", "11.278605042398226,22.27603611978733,1.2792495883079846", "22.211805941698373,30.44871531154028,-14.416813271545692", "29.36838365524006,41.23281619103625,12.457536666847503", "29.777558555221553,44.597810068406574,17.184428559410836", "30.767835875896864,22.557642288155765,25.132516364493885", "50.629183053073305,38.558617927788916,11.350911382444151", "10.332745702425687,10.453402979708894,-3.4626523151694704", "36.11322927198305,43.74213937882965,20.246052438213802", "33.57829885872969,49.49717362107217,31.480027812928235", "24.299299194786748,24.936203151295995,30.701923497636173", "23.573294240171506,34.33050524365851,33.581644126135345", "10.885364840637362,-0.31096982939852236,8.174834060708632", "29.589301748505733,16.163197884381972,14.840397571268339", "18.215337347621308,14.977904769883338,22.24937851387927", "24.9021296524625,36.37824963939407,4.313047000872039", "10.679321349935542,0.4593183284003488,13.882319355898042", "36.43739639999221,33.59287323883342,37.12164083251723", "46.9480427131209,52.443095027623734,42.51719116586818", "22.5139923454959,42.278336107198975,26.303880058059637", "12.599299117717472,-2.1642098913165766,15.318158314622309", "40.46227549394577,33.376539741666846,33.46501182639166", "36.60218732351616,17.845134326844565,0.09442168100216586", "35.18184428291861,15.921217232676616,-6.878406390012515", "58.33309808361361,24.67263945607334,11.37585711130481", "43.58627680630436,56.08588588116314,44.518849356418265", "45.78418428188805,53.53230309744167,26.729380574588436", "18.124029421936108,2.88434879614341,22.456654752615336", "10.839786406912447,0.5100371010307374,-1.3710798941418048", "47.664401595830526,52.50678300207462,24.468410828694033", "11.723845059341318,-4.1941504701792915,15.680305770358627", "42.335269231232736,55.764191722250054,38.774920722952245", "33.593703883958796,52.42385916402855,37.610188962904175", "13.226368040158974,11.61314373456368,17.553419441344136", "12.473169248765377,3.468016239961361,-1.779834269040777", "55.75849820751644,26.108294390603916,8.494932173039205", "22.12253678614884,37.38242387954203,32.220645164503395", "20.4712542828931,37.038712165332775,8.910688774964848", "25.613599913647576,42.36948546493373,35.39969238052592", "17.19926321632805,31.125554250127667,-13.39622006373099", "49.68773920089325,31.95251020625195,21.73379895872607", "39.583291114448166,32.96194712025413,36.44251855144066", "28.684282345451525,48.316340420716834,37.50013770252117", "41.63853596560948,51.30416649669588,46.39890569024526", "59.11548313636884,41.17375161936154,35.0366569014557", "11.390409879269615,-3.272656269504251,14.406800404978643", "31.76669459897115,43.47535077792773,38.405372024810326", "12.46884903188265,19.86926434517336,12.477312328128608", "14.240864224534988,24.72193509692941,-15.407079056354366", "56.31096392594277,44.63140404331789,20.400553286384216", "12.608608950273066,25.223258770720484,7.883136111859962", "49.52059613498699,22.0435767396564,13.456804994759953", "29.75512570993742,49.624712976441735,40.713229374779274", "36.2949796529974,34.74992587843553,-2.8658897789176185", "59.970762648502145,37.53821004635671,28.761783523572902", "18.656800706539393,36.12090727575348,19.650041093927385", "17.82354536604778,22.823508110515977,-18.124328735524507", "12.247592050416923,14.702176610924424,-5.821347030060898", "11.534794040007155,17.30105099665536,9.623298046164388", "58.00252415068174,38.85994979920693,22.61775993944257", "15.1068402756218,14.516141780957476,-13.460550216147338", "25.73627233676423,31.912906399802683,34.0814491558412", "17.96223735940262,30.636238791241944,-10.070047299518025", "14.35001905197402,17.635537712982163,14.60319497484887", "11.131395090344606,13.74222889266273,-9.626577667283948", "30.55228376012705,9.032956600880993,-4.013233566903751", "44.61907485331414,18.124555749727634,6.709864301360042", "54.44597325489367,50.15912330231548,33.68242238650224", "58.069268113321115,32.931686283145076,14.408229444283172", "13.400319893358073,22.167108314004118,-10.29443047984101", "30.305107068642116,37.442088822945614,-0.9318292791307914", "30.848845555750366,8.8172000140809,-2.0475073286703616", "27.3448750858786,45.68230952804928,34.39916613988217", "19.48317014192739,25.058146771032963,28.098435281814137", "45.96335833939319,56.924629124057105,40.55707736897157"]
alpha = 15.0
delta = 1.0
remove = 100
fill = 100
area_file = /home/marcus/PycharmProjects/algrow/sample_images/pal_old/matthias/area.csv
circle_diameter = 190.0
circle_variability = 0.1
circle_expansion = 0.0
circle_separation = 20.0
circle_separation_tolerance = 0.1
plate_width = 450.0
circles = 40
plates = 7
circles_per_plate = [6, 5, 4]
plates_cols_first = False
plates_right_left = True
plates_bottom_top = True
circles_cols_first = False
circles_right_left = False
circles_bottom_top = True
scale = 5.227
fit_start = 0.0
fit_end = inf
loglevel = DEBUG
voxel_size = 1.0
downscale = 1
denoise = False
