# Supplementary material for: AlGrow: A graphical interface for easy, fast, and accurate area and growth analysis of heterogeneously colored targets
Source: Plant Physiol. 2024 Nov 5;197(1):kiae577. doi: 10.1093/plphys/kiae577 (PMC11663580; doi:10.1093/plphys/kiae577)
Supplement: kiae577_Supplementary_Data [file kiae577_supplementary_data.zip › Table_S1.xlsx]

## Sheet: ara2012
Dice coefficient, accuracy, sensitivity and specificity for each image in the Ara2012 dataset.
Image	Mask	Configuration	Layout detected	Used in training	Dice	Accuracy	Sensitivity	Specificity	Precision
ara2012_tray01_rgb.png	ara2012_tray01_fg.png	ara2012.conf	Yes	Yes	0.958879	0.996816	0.995737	0.996858	0.924652
ara2012_tray02_rgb.png	ara2012_tray02_fg.png	ara2012.conf	Yes	No	0.963971	0.996723	0.983148	0.997356	0.945527
ara2012_tray03_rgb.png	ara2012_tray03_fg.png	ara2012.conf	Yes	No	0.964664	0.996963	0.984686	0.997503	0.94544
ara2012_tray04_rgb.png	ara2012_tray04_fg.png	ara2012.conf	Yes	No	0.963051	0.996383	0.979116	0.997256	0.947504
ara2012_tray05_rgb.png	ara2012_tray05_fg.png	ara2012.conf	Yes	No	0.967679	0.996666	0.990218	0.997008	0.946143
ara2012_tray06_rgb.png	ara2012_tray06_fg.png	ara2012.conf	Yes	No	0.969101	0.996482	0.988492	0.996954	0.950455
ara2012_tray07_rgb.png	ara2012_tray07_fg.png	ara2012.conf	Yes	No	0.970408	0.996181	0.985541	0.996903	0.955733
ara2012_tray08_rgb.png	ara2012_tray08_fg.png	ara2012.conf	Yes	No	0.970351	0.995922	0.982587	0.996894	0.958416
ara2012_tray09_rgb.png	ara2012_tray09_fg.png	ara2012.conf	Yes	No	0.9738	0.996027	0.980259	0.997311	0.967425
ara2012_tray10_rgb.png	ara2012_tray10_fg.png	ara2012.conf	Yes	No	0.974776	0.995747	0.975737	0.997588	0.973816
ara2012_tray11_rgb.png	ara2012_tray11_fg.png	ara2012.conf	Yes	No	0.972526	0.995085	0.970946	0.997461	0.974112
ara2012_tray12_rgb.png	ara2012_tray12_fg.png	ara2012.conf	Yes	No	0.969959	0.99434	0.967679	0.99712	0.97225
ara2012_tray13_rgb.png	ara2012_tray13_fg.png	ara2012.conf	Yes	No	0.970455	0.993693	0.965607	0.997068	0.975352
ara2012_tray14_rgb.png	ara2012_tray14_fg.png	ara2012.conf	Yes	No	0.969449	0.993234	0.961237	0.997257	0.977802
ara2012_tray15_rgb.png	ara2012_tray15_fg.png	ara2012.conf	Yes	No	0.970491	0.993173	0.963078	0.997144	0.978019
ara2012_tray16_rgb.png	ara2012_tray16_fg.png	ara2012.conf	Yes	Yes	0.967927	0.992009	0.955543	0.997275	0.980636
				Mean	0.968593	0.99534	0.976851	0.997185	0.96083
				SD	0.00416564	0.00156128	0.0116369	0.000227766	0.0163672
				Test images only
				Mean	0.969334	0.995473	0.977024	0.997202	0.962
				SD	0.00348384	0.00133126	0.00968792	0.000225191	0.0132955

## Sheet: A1_test
Dice coefficient, accuracy, sensitivity and specificity for each image in the A1 test dataset, with additional processing time.
Image	Mask	Configuration	Dice	Accuracy	Sensitivity	Specificity	Precision	Time (ms)
plant003_rgb.png	plant003_fg.png	ara2012.conf	0.963163	0.996147	0.966546	0.997775	0.959804	219
plant004_rgb.png	plant004_fg.png	ara2012.conf	0.972019	0.995966	0.969305	0.998043	0.974749	255
plant009_rgb.png	plant009_fg.png	ara2012.conf	0.971266	0.995728	0.962762	0.998401	0.979922	211
plant014_rgb.png	plant014_fg.png	ara2012.conf	0.982629	0.997294	0.985757	0.998265	0.97952	210
plant019_rgb.png	plant019_fg.png	ara2012.conf	0.976632	0.995128	0.979807	0.996905	0.973478	241
plant023_rgb.png	plant023_fg.png	ara2012.conf	0.979976	0.995185	0.976757	0.997713	0.983216	245
plant025_rgb.png	plant025_fg.png	ara2012.conf	0.977643	0.995177	0.973454	0.997816	0.981869	202
plant028_rgb.png	plant028_fg.png	ara2012.conf	0.976003	0.993283	0.964508	0.998031	0.987775	398
plant034_rgb.png	plant034_fg.png	ara2012.conf	0.962369	0.984249	0.9394	0.996489	0.986489	254
plant041_rgb.png	plant041_fg.png	ara2012.conf	0.971943	0.991298	0.956809	0.997747	0.987563	212
plant056_rgb.png	plant056_fg.png	ara2012.conf	0.96774	0.989057	0.94676	0.997927	0.98967	207
plant066_rgb.png	plant066_fg.png	ara2012.conf	0.963485	0.982638	0.939862	0.996422	0.988326	210
plant074_rgb.png	plant074_fg.png	ara2012.conf	0.972044	0.990026	0.98675	0.990725	0.957771	244
plant075_rgb.png	plant075_fg.png	ara2012.conf	0.969233	0.989336	0.950746	0.997617	0.988453	211
plant081_rgb.png	plant081_fg.png	ara2012.conf	0.969742	0.991272	0.957059	0.997127	0.982765	261
plant087_rgb.png	plant087_fg.png	ara2012.conf	0.948988	0.979457	0.912133	0.997298	0.988946	240
plant093_rgb.png	plant093_fg.png	ara2012.conf	0.964597	0.98774	0.938669	0.998361	0.991999	401
plant095_rgb.png	plant095_fg.png	ara2012.conf	0.957935	0.988932	0.948346	0.995152	0.96772	322
plant097_rgb.png	plant097_fg.png	ara2012.conf	0.980508	0.990698	0.971131	0.996908	0.990067	221
plant103_rgb.png	plant103_fg.png	ara2012.conf	0.961554	0.980438	0.934512	0.996723	0.990209	235
plant111_rgb.png	plant111_fg.png	ara2012.conf	0.98137	0.992849	0.982577	0.995285	0.980165	267
plant112_rgb.png	plant112_fg.png	ara2012.conf	0.966812	0.987653	0.944304	0.997851	0.99042	242
plant117_rgb.png	plant117_fg.png	ara2012.conf	0.973522	0.991657	0.965876	0.996523	0.98129	201
plant122_rgb.png	plant122_fg.png	ara2012.conf	0.95146	0.97317	0.917666	0.995462	0.987837	425
plant125_rgb.png	plant125_fg.png	ara2012.conf	0.94321	0.974019	0.904898	0.995659	0.98491	271
plant131_rgb.png	plant131_fg.png	ara2012.conf	0.967862	0.98694	0.944986	0.997965	0.991873	237
plant136_rgb.png	plant136_fg.png	ara2012.conf	0.971598	0.990404	0.962962	0.996042	0.980391	430
plant140_rgb.png	plant140_fg.png	ara2012.conf	0.962194	0.983804	0.946995	0.994043	0.977888	243
plant150_rgb.png	plant150_fg.png	ara2012.conf	0.968652	0.986645	0.949057	0.997088	0.989074	208
plant155_rgb.png	plant155_fg.png	ara2012.conf	0.967525	0.988325	0.95847	0.994943	0.976752	261
plant157_rgb.png	plant157_fg.png	ara2012.conf	0.96109	0.979343	0.974192	0.981171	0.948336	232
plant158_rgb.png	plant158_fg.png	ara2012.conf	0.961226	0.974113	0.966998	0.977647	0.955523	209
plant160_rgb.png	plant160_fg.png	ara2012.conf	0.9799	0.9818	0.982442	0.981271	0.97737	271
		Mean	0.968057	0.987872	0.956439	0.995224	0.980368	257.455
		SD	0.00932297	0.00673645	0.0206426	0.00514185	0.0111897	64.4918
